# Supplementary material for: Super-resolution deep learning reconstruction to improve image quality of coronary CT angiography
Source: Radiol Adv. 2024 Mar 19;1(1):umae001. doi: 10.1093/radadv/umae001 (PMC12428329; doi:10.1093/radadv/umae001)
Supplement: umae001_Supplementary_Data [file umae001_Supplementary_Data.zip]

Archive with 4 entries (3 files):
- umae001_Supplementary_Data/
- umae001_Supplementary_Data/Supplementary Table S4.docx
- umae001_Supplementary_Data/umae001_Supplementary_Data.docx
- umae001_Supplementary_Data/umae001_Supplementary_Data.zip
